# Supplementary material for: Effects of mRNA secondary structure on the expression of HEV ORF2 proteins in Escherichia coli
Source: Microb Cell Fact. 2017 Nov 14;16:200. doi: 10.1186/s12934-017-0812-8 (PMC5686824; doi:10.1186/s12934-017-0812-8)
Supplement: Supplementary file 1 — Additional file 1. Additional tables and figures. [file 12934_2017_812_MOESM1_ESM.zip]

Archive with 4 entries (4 files):
- Figure S1 RNA structures.png
- Figure S2.JPG
- Figure S3.tif
- Supplementary tables.pdf
